# Supplementary material for: What Happened in ‘The HERizon Project’?—Process Evaluation of a Multi-Arm Remote Physical Activity Intervention for Adolescent Girls
Source: Int J Environ Res Public Health. 2022 Jan 15;19(2):966. doi: 10.3390/ijerph19020966 (PMC8775378; doi:10.3390/ijerph19020966)
Supplement: Supplementary file 1 [file ijerph-19-00966-s001.zip]

Archive with 1 entries (1 files):
- ijerph-1447153-supplementary.pdf
